# Supplementary material for: Admissions and surgery as indicators of hospital functions in Sierra Leone during the west-African Ebola outbreak
Source: BMC Health Serv Res. 2018 Nov 9;18:846. doi: 10.1186/s12913-018-3666-9 (PMC6230245; doi:10.1186/s12913-018-3666-9)
Supplement: Supplementary file 2 — Raw data. (XLSX 69 kb) [file 12913_2018_3666_MOESM2_ESM.xlsx]

## Sheet: Raw data
Organisation unit	Hospital	Data/week	2014
			1	2	3	4	5	6	7	8	9	10	11	12	13	14	15	16	17	18	19	20	21	22	23	24	25	26	27	28	29	30	31	32	33	34	35	36	37	38	39	40	41	42	43	44	45	46	47
Governmental	1	Admissions male	35	24	16	17	2	27	21	19	19	14	15	18	15	15	12	12	24	19	22	14	28	33	23	30	12	2	19	15	18	14	0	9	2	5	11	20	2	14	16	5	5	3	0	0	0	0	0
Governmental	1	Admissions female	28	18	9	19	1	23	23	17	19	19	23	16	19	13	14	11	13	10	10	16	21	12	21	29	11	4	24	9	16	11	0	7	5	1	3	2	2	13	20	6	3	4	0	0	0	0	0
Governmental	1	Caesarean deliveries	0	1	2	0	0	0	2	0	6	7	4	1	4	0	2	3	2	4	3	0	1	3	1	3	3	0	0	3	1	1	2	0	0	0	0	3	4	1	3	2	3	1	0	0	0	0	0
Governmental	1	Inguinal hernia repairs	0	0	0	1	0	2	1	0	0	1	1	2	0	0	0	0	1	0	3	1	0	0	2	0	0	0	0	0	0	0	0	0	0	0	0	0	0	0	0	0	0	0	0	0	0	0	0
Governmental	1	All surgeries	0	1	4	3	0	4	5	2	6	8	6	4	4	0	2	5	3	4	6	1	3	6	5	4	3	0	2	3	3	2	3	0	0	0	0	3	4	1	3	3	4	2	1	0	0	0	0
Governmental	2	Admissions male	0	12	14	10	12	7	7	16	11	10	12	7	10	7	12	11	9	4	7	16	13	9	17	6	4	8	4	21	5	15	8	8	5	0	12	6	10	10	M	M	M	M	8	11	7	6	3
Governmental	2	Admissions female	0	12	12	9	11	9	17	7	11	7	6	11	7	12	10	11	6	12	1	13	9	11	16	8	5	8	13	3	12	12	5	7	3	0	13	10	7	12	M	M	M	M	9	9	5	27	16
Governmental	2	Caesarean deliveries	0	2	1	0	3	1	2	3	2	0	1	1	4	2	0	2	0	1	0	1	1	1	0	5	1	2	0	0	0	0	1	2	0	0	1	1	0	1	1	1	0	0	0	0	0	0	0
Governmental	2	Inguinal hernia repairs	0	1	0	3	4	0	3	3	0	1	0	2	2	0	5	1	0	5	3	7	5	1	2	2	1	2	6	2	3	2	0	0	1	0	1	1	3	1	1	3	2	0	0	0	0	0	0
Governmental	2	All surgeries	0	8	3	5	8	5	9	6	3	4	7	6	6	2	8	4	4	8	5	12	10	6	5	7	3	10	8	3	5	4	5	4	3	3	3	2	4	2	6	4	2	0	0	0	0	0	0
Governmental	3	Admissions male	0	28	28	28	16	16	16	16	15	15	15	15	32	32	32	32	32	32	23	23	23	23	10	16	32	29	16	16	23	4	19	9	5	9	11	5	7	6	5	0	2	9	0	0	0	0	0
Governmental	3	Admissions female	8.4	28	28	28	16	16	16	16	15	15	15	15	32	32	32	32	32	32	23	23	23	23	16	9	34	32	20	16	8	9	12	7	11	1	1	11	4	6	2	0	6	6	0	0	0	0	1
Governmental	3	Caesarean deliveries	0	3	0	4	3	3	7	5	4	2	4	3	4	1	4	4	3	2	6	7	8	0	0	5	0	2	0	0	4	6	1	0	3	3	3	0	2	2	1	4	3	0	0	0	0	0	1
Governmental	3	Inguinal hernia repairs	0	1	0	1	0	0	2	2	3	1	1	1	0	0	2	0	0	1	3	0	1	0	0	1	0	1	1	1	0	1	2	0	1	2	1	1	1	0	2	2	0	1	0	0	0	0	0
Governmental	3	All surgeries	0	5	0	9	1	7	6	7	7	7	2	3	2	9	7	2	3	8	0	11	8	4	0	11	8	4	0	1	4	7	3	3	4	6	7	5	4	3	3	6	3	1	0	0	0	0	1
Governmental	4	Admissions male	98	110	105	108	60	67	61	69	61	73	71	67	70	80	69	81	75	74	100	95	91	95	107	122	101	107	103	99	108	97	62	59	61	66	57	51	138	130	128	87	48	21	47	47	41	25	32
Governmental	4	Admissions female	172.2	95	100	140	83	85	88	94	86	110	87	94	100	111	103	97	97	107	132	140	125	134	149	147	138	132	133	132	131	138	93	91	84	88	78	91	56	120	92	100	61	27	62	52	55	41	44
Governmental	4	Caesarean deliveries	11.2	3	6	5	7	7	6	8	7	5	10	8	7	7	3	7	4	6	12	9	11	10	7	5	10	2	3	7	12	10	18	10	12	8	2	10	10	12	16	13	9	0	14	19	16	13	9
Governmental	4	Inguinal hernia repairs	8.4	7	4	9	0	1	2	1	0	2	4	1	0	0	2	8	4	2	5	0	3	0	0	2	0	1	0	0	0	2	0	0	0	0	0	0	2	1	0	0	0	0	0	0	0	0	0
Governmental	4	All surgeries	19.6	10	10	14	9	9	8	9	9	8	14	10	9	7	7	15	8	8	17	10	14	12	7	9	10	6	5	11	14	12	22	12	16	10	6	12	12	13	17	13	13	0	14	19	16	13	12
Governmental	5	Admissions male	14	33	30	25	15	21	33	36	20	23	27	37	20	28	26	29	36	24	44	27	39	49	45	48	24	25	22	26	10	14	6	11	16	13	13	13	14	17	20	18	20	26	16	7	13	17	10
Governmental	5	Admissions female	22.4	37	21	13	17	31	28	25	29	29	27	26	32	23	32	27	17	16	27	34	39	32	43	30	28	11	21	27	14	5	3	7	10	6	5	2	13	14	17	16	18	17	8	11	17	18	8
Governmental	5	Caesarean deliveries	1.4	1	2	0	0	1	3	0	0	4	1	2	0	6	6	5	0	4	2	0	2	1	2	0	1	0	0	0	1	0	6	2	0	3	2	0	0	0	0	0	0	0	3	1	0	1	2
Governmental	5	Inguinal hernia repairs	0	0	34	13	6	0	5	4	5	1	0	0	1	0	3	4	6	0	5	0	5	1	0	0	0	1	0	4	3	0	0	0	0	0	0	0	0	1	1	1	2	0	0	0	0	0	0
Governmental	5	All surgeries	1.4	1	49	23	7	1	13	8	7	6	1	2	2	6	12	9	10	4	7	0	8	4	2	0	1	1	0	5	7	0	6	2	0	3	2	0	2	2	2	2	3	0	3	1	0	1	2
Governmental	6	Admissions male	15.4	18	21	21	29	33	49	32	41	33	40	37	43	38	35	30	24	12	33	47	47	18	58	42	47	35	38	29	24	12	4	11	6	8	14	8	0	10	11	18	14	12	6	3	3	2	10
Governmental	6	Admissions female	19.6	18	28	20	28	16	21	36	24	27	35	33	29	29	25	21	20	14	24	51	37	34	44	55	36	38	23	24	19	17	6	6	7	14	12	7	9	7	4	8	8	18	6	5	6	5	12
Governmental	6	Caesarean deliveries	1.4	5	2	1	7	9	4	7	9	4	8	6	6	8	3	6	7	5	7	10	7	11	13	4	4	6	5	3	4	6	4	6	4	9	2	1	3	6	2	11	13	2	0	0	0	0	3
Governmental	6	Inguinal hernia repairs	0	0	3	0	0	0	2	1	0	2	0	0	0	4	1	0	0	0	0	1	1	3	1	3	0	3	1	1	2	0	0	0	2	0	0	0	0	0	0	0	0	0	0	0	0	0	0
Governmental	6	All surgeries	1.4	5	8	1	8	11	6	8	12	9	10	7	8	12	4	8	8	7	7	13	9	15	14	8	5	9	7	4	7	6	4	8	6	11	2	1	3	6	2	11	13	2	0	0	0	0	3
Governmental	7	Admissions male	33.6	58	66	48	41	29	54	39	50	45	49	53	29	42	28	28	56	47	58	38	35	42	42	32	31	34	35	33	25	28	15	19	15	13	16	2	4	16	12	21	33	31	40	42	45	35	34
Governmental	7	Admissions female	47.6	47	59	41	36	28	32	42	60	43	36	44	46	36	44	45	47	40	42	36	26	37	38	34	24	27	47	28	25	27	19	16	14	9	15	11	8	14	6	16	26	27	42	38	43	30	38
Governmental	7	Caesarean deliveries	12.6	2	2	2	2	1	4	3	3	8	1	0	0	0	0	0	0	0	0	0	8	9	7	6	0	1	1	0	0	0	0	0	2	2	1	2	0	2	2	4	3	4	9	4	8	6	5
Governmental	7	Inguinal hernia repairs	4.2	1	1	2	2	3	2	3	4	3	2	2	4	1	4	1	1	0	1	3	0	0	1	2	0	0	1	0	0	0	0	1	0	2	0	1	1	1	0	2	0	3	1	0	2	3	4
Governmental	7	All surgeries	16.8	11	13	13	27	7	14	11	21	14	15	5	6	1	7	3	3	3	1	7	11	16	12	14	1	1	3	1	1	0	0	1	2	5	2	3	3	4	3	6	4	8	12	8	14	14	16
Governmental	8	Admissions male	9.8	23	21	42	33	3	19	10	14	9	7	11	13	14	23	19	21	17	20	34	17	13	7	19	9	19	3	6	18	11	7	5	8	11	6	3	2	9	14	8	12	5	2	3	1	5	4
Governmental	8	Admissions female	18.2	45	62	21	14	10	49	46	20	30	24	29	27	15	28	21	33	31	32	27	30	27	15	36	37	37	17	38	24	13	14	9	6	17	8	11	7	7	3	0	0	3	3	2	3	2	7
Governmental	8	Caesarean deliveries	5.6	1	7	7	0	0	3	5	6	7	8	6	5	2	0	7	5	3	6	6	5	2	6	11	3	6	4	0	2	4	3	7	8	1	0	4	1	2	0	0	1	4	2	0	0	0	0
Governmental	8	Inguinal hernia repairs	2.8	8	12	10	12	11	4	5	0	0	7	5	10	4	11	9	3	7	6	4	12	9	5	3	1	6	4	0	8	6	6	0	8	1	2	2	0	0	0	0	0	0	0	0	0	0	0
Governmental	8	All surgeries	8.4	9	19	17	12	11	7	10	6	7	15	11	15	6	11	16	8	10	12	10	17	11	11	14	4	12	8	0	10	10	9	7	16	2	2	6	1	3	0	0	1	4	2	0	1	0	0
Governmental	9	Admissions male	18.2	29	25	48	40	44	54	53	41	55	55	40	56	48	22	27	42	33	48	61	28	59	38	76	30	36	25	20	21	7	28	28	36	6	11	9	0	8	12	14	15	4	10	10	8	12	18
Governmental	9	Admissions female	37.8	17	23	54	82	85	79	79	61	57	74	58	70	56	95	90	84	87	102	86	99	84	53	71	55	58	45	51	38	30	52	80	46	62	33	20	0	34	55	52	14	27	29	16	15	37	26
Governmental	9	Caesarean deliveries	0	1	4	1	3	2	3	16	8	0	0	4	0	0	0	0	0	0	7	2	5	4	7	2	4	1	2	14	2	1	3	1	2	1	0	0	0	5	4	2	3	8	3	3	2	4	3
Governmental	9	Inguinal hernia repairs	1.4	2	0	1	4	3	2	5	5	3	2	1	3	5	1	4	3	0	6	5	1	2	3	1	8	1	5	0	2	0	1	3	0	0	0	0	0	5	3	15	9	2	6	0	1	6	2
Governmental	9	All surgeries	7	9	7	21	17	34	27	28	11	18	23	15	14	23	10	19	26	10	11	14	15	24	12	22	13	24	10	19	20	8	9	15	17	1	3	2	3	36	43	59	56	30	9	4	3	10	5
Governmental	10	Admissions male	0	0	0	0	0	0	0	0	0	0	0	0	0	0	0	0	0	0	0	0	0	0	0	0	0	0	0	0	0	0	0	0	0	0	0	0	0	0	0	0	0	0	0	0	0	0	0
Governmental	10	Admissions female	210	148	148	139	116	132	144	137	141	121	128	143	139	131	156	136	173	141	163	163	193	194	196	178	180	175	184	176	136	148	126	119	145	109	111	112	74	119	148	150	148	149	116	140	135	143	138
Governmental	10	Caesarean deliveries	23.8	34	27	30	20	28	16	32	30	15	22	22	30	25	26	23	33	22	36	23	27	41	46	32	40	27	34	32	31	38	21	20	27	27	20	40	26	21	21	38	28	22	24	36	31	28	18
Governmental	10	Inguinal hernia repairs	0	0	0	0	0	0	0	0	0	0	0	0	0	0	0	0	0	0	0	0	0	0	0	0	0	0	0	0	0	0	0	0	0	0	0	0	0	0	0	0	0	0	0	0	0	0	0
Governmental	10	All surgeries	35	41	36	35	29	37	28	40	36	26	30	40	42	32	31	28	43	39	50	37	38	45	59	35	51	34	39	39	31	43	22	24	31	32	22	41	28	21	23	40	34	26	24	36	34	31	18
Governmental	11	Admissions male	0	29	27	24	20	18	22	23	21	14	26	24	12	12	15	18	18	13	13	16	17	14	23	21	17	16	21	17	4	3	3	3	4	3	8	2	2	8	17	6	7	1	0	0	0	0	0
Governmental	11	Admissions female	1.4	12	21	18	11	18	11	9	14	12	20	23	15	18	26	18	23	24	24	22	23	23	23	23	6	7	5	7	8	10	8	5	2	9	7	2	5	7	10	7	6	0	1	0	0	0	1
Governmental	11	Caesarean deliveries	0	1	0	0	0	0	0	0	0	0	0	0	0	0	1	0	0	0	2	1	1	1	3	2	1	1	0	1	0	0	0	0	0	0	0	0	0	0	0	0	0	0	0	0	0	0	0
Governmental	11	Inguinal hernia repairs	0	0	2	0	0	0	0	2	0	0	0	0	0	0	2	3	0	0	3	2	0	2	2	0	2	0	0	0	0	0	0	0	0	0	0	0	0	0	0	0	0	0	0	0	0	0	0
Governmental	11	All surgeries	0	2	2	0	2	3	4	4	0	1	2	1	1	0	3	4	2	0	10	4	2	4	8	3	4	1	0	3	2	0	0	0	0	0	0	0	0	0	0	0	0	0	0	0	0	0	0
Governmental	12	Admissions male	M	M	M	M	M	M	M	M	M	M	M	M	M	M	M	M	M	M	M	M	M	M	M	M	M	M	M	M	M	M	M	M	M	M	M	M	M	M	M	M	M	M	M	M	M	M	M
Governmental	12	Admissions female	M	M	M	M	M	M	M	M	M	M	M	M	M	M	M	M	M	M	M	M	M	M	M	M	M	M	M	M	M	M	M	M	M	M	M	M	M	M	M	M	M	M	M	M	M	M	M
Governmental	12	Caesarean deliveries	0	2	2	2	1	3	1	0	0	0	3	0	4	3	3	2	3	2	2	5	1	1	3	1	2	5	1	1	0	4	2	1	8	0	6	M	M	M	M	M	M	M	M	M	M	M	M
Governmental	12	Inguinal hernia repairs	0	6	2	1	0	2	4	0	0	5	7	3	3	3	5	3	3	2	4	3	6	1	2	4	0	5	4	1	2	5	4	2	1	0	0	M	M	M	M	M	M	M	M	M	M	M	M
Governmental	12	All surgeries	1.4	9	9	7	1	10	9	0	0	5	16	5	12	16	11	8	7	6	12	12	7	5	8	10	6	18	8	3	2	16	10	4	13	0	36	M	M	M	M	M	M	M	M	M	M	M	M
Governmental	13	Admissions male	25.2	18	18	18	20	16	16	16	10	8	8	8	8	17	13	13	13	23	19	19	19	19	20	20	20	20	23	19	19	19	21	7	7	7	7	3	2	3	7	2	7	12	8	22	7	9	11
Governmental	13	Admissions female	15.4	11	11	11	17	15	15	15	10	10	10	10	10	12	9	9	9	18	16	16	16	13	16	16	16	16	18	17	17	17	5	5	5	5	5	2	2	1	4	1	5	6	7	7	9	8	7
Governmental	13	Caesarean deliveries	1.4	4	0	1	1	2	3	1	2	3	6	3	5	2	1	6	2	4	3	2	2	2	7	3	2	0	0	5	3	1	7	3	0	3	3	6	1	1	2	3	5	4	2	3	1	1	5
Governmental	13	Inguinal hernia repairs	1.4	3	2	5	2	8	5	4	6	1	2	4	5	3	1	3	2	1	6	2	2	3	5	5	2	3	3	5	4	1	0	2	1	1	1	2	3	2	0	0	0	1	3	1	3	2	1
Governmental	13	All surgeries	5.6	7	4	9	8	16	13	12	15	14	12	12	15	11	7	12	5	6	14	11	15	10	15	13	11	8	8	15	9	10	12	5	4	6	5	9	5	3	3	5	7	9	9	9	8	4	6
Governmental	14	Admissions male	47.6	36	41	40	24	40	41	29	31	57	44	31	21	39	57	30	49	46	46	46	38	46	46	39	49	48	60	50	40	34	28	26	12	20	25	10	7	22	38	36	17	19	20	32	25	16	28
Governmental	14	Admissions female	23.8	29	23	30	31	26	15	39	27	40	44	54	35	36	45	36	34	38	37	23	38	21	42	55	27	21	41	42	15	10	7	9	2	16	12	2	7	13	29	20	14	12	22	22	20	31	25
Governmental	14	Caesarean deliveries	0	0	0	0	0	0	0	0	0	0	0	0	0	0	0	0	0	0	0	0	0	0	0	0	0	0	0	0	0	0	0	0	0	0	0	0	0	0	0	0	0	0	0	0	0	0	0
Governmental	14	Inguinal hernia repairs	0	9	8	5	9	7	18	8	4	2	6	5	11	7	7	1	8	8	13	8	8	6	6	16	4	9	10	9	2	9	1	0	0	0	0	0	0	0	0	0	0	0	0	2	0	0	0
Governmental	14	All surgeries	0	25	22	11	0	11	27	16	12	14	16	26	26	27	24	25	21	19	30	33	25	21	18	32	19	23	26	34	5	17	11	5	4	3	4	5	6	3	7	5	12	1	9	7	6	0	0
Governmental	15	Admissions male	11.2	8	8	9	10	7	18	8	10	13	10	8	20	15	10	7	8	3	10	4	19	10	15	1	20	15	9	9	6	10	5	0	0	0	0	0	0	0	0	0	0	0	3	10	5	23	11
Governmental	15	Admissions female	7	10	10	12	11	14	4	12	9	10	6	6	7	10	11	17	10	5	16	9	10	15	10	21	10	8	20	4	6	2	3	10	0	0	0	0	0	0	0	0	0	0	2	5	3	24	13
Governmental	15	Caesarean deliveries	0	1	0	1	0	0	0	0	0	0	0	0	0	2	0	0	0	0	0	0	0	0	1	0	0	0	0	1	0	0	0	0	0	0	0	0	0	0	0	0	0	0	0	0	0	0	0
Governmental	15	Inguinal hernia repairs	0	1	1	2	0	0	0	0	0	0	0	0	0	0	0	1	0	0	1	1	0	0	2	1	0	0	2	1	1	0	0	0	0	0	0	0	0	0	0	0	0	0	0	0	0	0	0
Governmental	15	All surgeries	0	3	2	4	0	0	0	1	0	0	0	0	0	1	0	2	0	0	1	1	1	1	4	1	0	2	2	0	3	1	0	0	0	0	0	0	0	0	0	0	0	0	0	0	0	0	0
Governmental	16	Admissions male	16.8	18	12	8	22	22	17	14	13	11	6	9	5	12	14	22	13	16	9	17	11	9	34	15	18	20	10	19	15	13	10	5	7	14	16	9	5	8	4	11	5	7	3	12	7	7	9
Governmental	16	Admissions female	46.2	22	25	24	22	41	12	28	29	29	17	27	34	24	40	44	39	26	26	39	39	32	38	31	27	32	35	29	9	28	21	9	5	14	19	30	16	24	15	25	17	16	24	12	18	8	15
Governmental	16	Caesarean deliveries	4.2	0	0	3	0	2	3	4	1	4	4	4	6	4	4	3	3	5	2	1	1	1	7	2	2	0	4	1	1	2	5	1	3	1	5	5	2	0	4	4	2	1	2	1	2	0	2
Governmental	16	Inguinal hernia repairs	5.6	6	7	2	1	5	3	3	7	0	5	4	4	2	1	8	0	4	2	4	11	0	4	0	2	3	1	7	3	2	3	1	0	1	0	1	1	0	3	3	0	0	1	0	0	1	0
Governmental	16	All surgeries	36.4	10	14	11	3	10	10	8	11	3	11	5	11	9	13	14	5	10	5	8	18	1	13	5	7	3	11	11	7	7	7	2	3	2	5	5	3	1	11	9	3	1	4	1	2	4	7
Governmental	17	Admissions male	4.2	10	4	9	9	4	9	9	10	12	3	9	9	8	4	11	7	10	6	11	15	15	10	14	13	12	7	3	6	1	4	8	4	2	0	6	5	3	0	8	2	5	1	1	1	6	3
Governmental	17	Admissions female	1.4	8	9	7	13	17	4	13	7	9	10	6	13	13	9	11	4	6	9	16	12	13	10	6	10	17	9	6	11	4	3	3	3	5	2	7	7	6	4	5	8	6	1	1	2	2	3
Governmental	17	Caesarean deliveries	0	0	1	3	1	0	0	3	1	1	1	2	1	2	0	1	1	1	2	2	2	1	2	2	0	2	2	3	2	1	1	0	1	0	0	0	0	0	0	0	1	0	0	0	0	0	0
Governmental	17	Inguinal hernia repairs	0	0	3	3	1	0	0	0	0	4	2	0	0	0	0	0	0	0	0	2	0	0	0	0	1	0	0	0	0	3	0	0	0	0	0	0	0	0	0	0	0	0	0	0	0	0	0
Governmental	17	All surgeries	0	0	5	6	3	0	1	3	1	5	3	2	1	2	0	1	1	1	2	4	2	1	2	2	2	1	2	3	2	4	1	0	1	0	0	0	0	0	0	0	0	0	0	0	0	0	0
Governmental	18	Admissions male	9.8	10	8	10	3	7	18	8	2	8	10	3	10	4	2	4	4	4	8	8	6	5	7	3	3	6	7	2	1	5	4	7	4	3	4	3	4	12	11	13	17	17	12	6	6	4	6
Governmental	18	Admissions female	2.8	4	11	7	4	13	8	12	4	7	13	2	3	6	3	5	6	1	3	3	8	2	3	8	0	3	6	4	3	1	2	5	2	4	2	6	2	17	11	7	5	12	8	4	3	6	7
Governmental	18	Caesarean deliveries	1.4	3	1	1	3	1	1	1	3	6	3	0	5	2	6	1	2	2	3	3	0	0	0	0	0	0	0	2	2	0	2	0	0	0	1	1	0	1	0	3	1	3	2	0	1	2	1
Governmental	18	Inguinal hernia repairs	1.4	1	2	0	1	2	1	1	0	2	1	0	0	1	3	0	0	0	2	2	0	1	0	2	0	0	0	1	0	0	1	0	1	0	1	3	3	4	2	2	1	1	0	0	0	1	2
Governmental	18	All surgeries	2.8	4	3	1	4	3	2	2	3	8	4	0	5	3	9	1	2	2	5	5	M	M	M	M	M	0	M	M	M	M	M	M	M	M	2	4	3	5	2	5	2	4	2	0	2	3	4
Governmental	19	Admissions male	8.4	12	4	4	8	14	4	4	9	7	6	7	8	5	3	4	4	13	5	7	5	3	9	4	15	16	14	5	7	2	6	7	8	6	2	3	5	1	2	1	1	1	3	1	2	2	2
Governmental	19	Admissions female	11.2	15	5	9	14	14	12	7	16	7	21	18	16	13	14	8	17	6	17	12	6	15	14	15	13	14	16	11	13	14	17	11	8	6	3	6	2	3	2	4	3	3	3	3	5	5	5
Governmental	19	Caesarean deliveries	0	0	0	0	0	0	0	0	0	0	0	0	0	0	0	0	1	1	0	0	0	0	0	0	0	0	0	0	0	0	0	0	0	0	0	0	0	0	0	1	0	0	1	0	0	0	0
Governmental	19	Inguinal hernia repairs	0	0	0	0	0	0	0	0	0	0	0	0	0	0	0	0	0	0	0	0	0	0	0	0	0	0	0	0	0	0	0	0	0	0	0	0	0	0	0	0	0	0	0	0	0	0	0
Governmental	19	All surgeries	0	0	0	0	0	0	0	0	0	0	0	0	0	0	0	0	1	1	0	0	0	0	0	0	0	0	0	0	0	0	0	0	0	0	0	0	0	0	0	1	0	0	1	0	0	0	0
Private non-profit	1	Admissions male	0	18	6	8	9	17	5	1	0	5	6	7	2	3	5	7	6	2	5	1	3	4	3	4	7	4	1	4	3	1	2	0	0	2	1	9	3	0	0	0	2	5	1	1	2	2	1
Private non-profit	1	Admissions female	4.2	14	8	12	8	13	7	4	0	11	5	4	3	7	3	6	3	2	6	3	5	7	4	5	4	3	0	2	4	1	0	0	0	1	2	3	3	3	2	2	4	2	0	1	1	2	2
Private non-profit	1	Caesarean deliveries	0	1	0	0	0	1	0	1	0	0	3	0	0	0	1	0	0	0	0	0	0	0	0	0	0	0	0	0	0	0	0	0	0	0	0	0	0	0	0	0	0	0	0	0	0	0	0
Private non-profit	1	Inguinal hernia repairs	0	6	5	5	4	1	1	0	1	1	1	1	1	1	3	1	0	2	1	0	2	0	0	0	0	0	0	0	0	0	0	0	0	0	0	0	0	0	0	0	0	0	0	0	0	0	0
Private non-profit	1	All surgeries	0	8	7	5	4	2	1	1	2	2	4	1	3	13	4	1	0	2	1	1	2	2	0	1	0	0	0	0	0	0	0	0	0	0	0	0	0	0	0	0	0	0	0	0	0	0	0
Private non-profit	2	Admissions male	1.4	2	0	0	1	0	0	3	0	0	0	0	0	2	0	0	0	1	0	2	0	0	0	0	0	0	0	0	3	0	0	0	0	0	0	0	0	2	2	1	1	1	0	0	0	0	0
Private non-profit	2	Admissions female	2.8	1	0	0	2	0	0	4	0	0	0	0	0	2	0	0	0	1	0	3	0	0	0	0	0	0	0	0	1	0	0	0	0	0	0	0	0	1	0	0	2	1	0	0	0	0	0
Private non-profit	2	Caesarean deliveries	0	0	0	0	0	0	0	0	0	0	0	0	0	0	0	0	0	0	0	0	0	0	0	0	0	0	0	0	0	0	0	0	0	0	0	0	0	0	0	0	0	0	0	0	0	0	0
Private non-profit	2	Inguinal hernia repairs	4.2	0	0	0	2	2	1	1	0	0	0	1	2	3	0	0	0	0	0	0	0	3	2	2	0	0	2	2	2	0	0	3	1	0	0	0	0	2	2	1	1	2	2	2	3	1	2
Private non-profit	2	All surgeries	4.2	1	0	0	3	2	1	1	0	0	0	1	3	4	0	2	2	1	0	0	0	4	2	3	0	0	4	2	2	0	1	3	2	2	0	0	0	3	2	1	3	2	2	3	4	2	3
Private non-profit	3	Admissions male	30.8	18	19	10	16	15	22	11	19	24	12	14	16	20	17	21	19	21	24	16	12	14	13	16	12	10	13	12	8	6	13	15	14	3	8	4	4	10	12	22	16	13	14	18	18	22	21
Private non-profit	3	Admissions female	23.8	15	14	11	11	8	15	15	16	11	9	11	16	6	12	16	12	11	13	18	20	10	13	14	5	15	5	18	7	9	3	8	11	4	2	3	1	12	12	19	12	17	10	17	19	21	16
Private non-profit	3	Caesarean deliveries	0	1	2	1	0	1	0	0	2	1	1	1	0	0	1	0	3	2	1	0	2	0	2	0	3	0	1	0	0	0	1	0	0	1	0	0	2	3	2	1	3	3	2	1	1	2	2
Private non-profit	3	Inguinal hernia repairs	0	0	1	2	3	2	2	3	1	1	0	1	1	1	1	0	3	3	2	0	2	0	0	3	0	0	1	3	0	0	2	1	0	0	0	0	1	0	0	0	0	0	2	1	3	1	0
Private non-profit	3	All surgeries	0	1	3	3	4	5	4	3	3	4	1	1	2	1	2	0	6	8	4	0	4	0	3	4	3	0	2	3	0	0	3	1	0	1	0	0	3	3	2	1	3	4	5	2	4	3	2
Private non-profit	4	Admissions male	0	10	10	10	17	20	10	10	19	18	10	20	10	10	10	15	5	16	15	10	10	13	15	20	4	10	15	14	10	15	14	0	1	0	0	0	0	0	0	0	0	0	0	0	0	0	0
Private non-profit	4	Admissions female	0	20	20	11	10	10	20	10	12	10	10	13	5	5	15	10	5	13	10	10	10	8	10	20	15	15	4	12	10	10	3	3	2	0	0	0	0	0	0	0	0	0	0	0	0	0	0
Private non-profit	4	Caesarean deliveries	0	0	0	0	0	0	0	0	0	0	0	0	0	0	0	0	0	0	0	0	0	0	0	0	0	0	0	0	0	0	0	0	0	0	0	0	0	0	0	0	0	0	0	0	0	0	0
Private non-profit	4	Inguinal hernia repairs	0	0	12	10	5	5	10	0	8	3	1	4	2	1	2	4	1	1	3	1	4	2	3	2	5	2	1	5	3	2	2	0	0	0	0	0	0	0	0	0	0	0	0	0	0	0	0
Private non-profit	4	All surgeries	11.2	10	14	10	14	15	10	2	10	5	10	4	2	1	5	5	5	5	10	5	5	2	6	8	5	4	3	5	5	4	14	1	0	0	0	0	0	0	0	0	0	0	0	0	0	0	0
Private non-profit	5	Admissions male	4.2	13	18	14	19	17	20	20	19	27	20	15	21	17	32	25	25	21	23	22	17	24	20	28	30	25	30	19	24	20	18	17	22	14	17	31	29	8	10	14	10	7	16	13	11	13	15
Private non-profit	5	Admissions female	9.8	18	20	16	15	19	26	18	25	30	25	25	32	21	28	29	28	30	21	27	23	17	27	26	25	23	33	27	28	25	27	20	20	18	19	35	37	11	12	10	20	11	22	16	14	19	17
Private non-profit	5	Caesarean deliveries	2.8	2	1	2	0	4	1	3	2	1	1	3	2	5	2	2	6	2	5	6	1	3	3	1	0	5	3	0	1	3	2	1	3	2	2	5	3	5	8	3	2	3	5	3	2	4	9
Private non-profit	5	Inguinal hernia repairs	1.4	1	2	1	3	2	4	2	3	2	4	2	4	1	4	4	1	3	2	5	1	2	2	3	2	2	1	2	2	2	0	2	0	0	0	1	0	1	3	2	0	2	0	0	1	2	1
Private non-profit	5	All surgeries	8.4	6	6	5	7	10	9	8	11	9	11	11	12	11	10	10	11	10	12	15	6	8	8	7	4	9	7	5	5	7	4	5	5	4	4	6	4	8	8	9	4	8	8	4	6	8	10
Private non-profit	6	Admissions male	4.2	20	20	29	20	M	M	22	20	15	25	32	20	24	15	20	14	15	20	22	20	20	30	28	32	30	25	26	26	23	22	24	23	22	0	0	0	0	0	0	0	0	0	0	6	23	19
Private non-profit	6	Admissions female	33.6	23	23	20	21	M	M	20	15	11	30	30	25	27	20	21	16	15	29	25	20	29	26	30	26	30	32	30	24	26	18	20	22	22	0	0	0	0	0	0	0	0	0	0	5	20	20
Private non-profit	6	Caesarean deliveries	4.2	0	0	0	2	M	M	2	2	0	4	3	0	0	3	3	3	3	2	2	2	2	3	4	3	3	3	0	0	0	2	1	1	2	0	0	0	0	0	0	0	0	0	0	3	5	4
Private non-profit	6	Inguinal hernia repairs	0	3	0	0	3	M	M	0	0	0	10	10	10	13	2	0	3	0	4	4	2	3	3	2	3	3	0	2	0	0	0	2	0	0	0	0	0	0	0	0	0	0	0	0	0	1	0
Private non-profit	6	All surgeries	14	5	5	6	6	M	M	6	2	4	25	28	25	25	9	9	9	9	10	10	10	9	12	12	12	12	6	6	6	8	3	6	2	3	0	0	0	0	0	0	0	0	0	0	5	6	4
Private non-profit	7	Admissions male	16.8	17	10	5	7	14	10	20	17	17	24	11	9	19	13	24	10	3	18	8	7	7	3	18	8	20	15	13	30	7	16	13	9	12	5	4	9	6	9	11	11	6	7	9	6	2	8
Private non-profit	7	Admissions female	11.2	9	17	9	8	26	8	13	13	16	23	15	5	14	7	17	13	17	14	8	9	18	17	21	17	22	26	17	20	13	13	10	9	9	9	5	8	7	4	9	15	14	8	8	7	7	24
Private non-profit	7	Caesarean deliveries	1.4	0	1	0	0	0	0	0	1	1	0	0	0	0	1	0	2	0	1	1	1	0	0	0	0	0	0	0	0	1	0	2	1	2	0	1	2	1	2	2	4	3	0	0	4	2	4
Private non-profit	7	Inguinal hernia repairs	0	2	1	4	3	0	0	1	0	2	1	0	0	0	0	0	3	2	0	1	0	0	2	0	0	3	0	2	0	0	4	0	0	1	0	0	0	1	1	0	0	1	1	0	1	0	0
Private non-profit	7	All surgeries	1.4	5	8	4	3	5	1	5	1	4	3	0	2	4	4	1	7	2	4	4	1	2	2	1	2	3	1	2	8	2	4	2	3	3	0	1	0	4	4	2	6	8	6	1	6	3	9
Private non-profit	8	Admissions male	43.4	31	44	34	29	41	31	41	39	48	39	44	46	42	43	44	38	53	48	45	40	41	57	47	60	57	60	52	69	62	48	53	63	48	55	0	0	0	0	0	0	0	0	0	0	0	0
Private non-profit	8	Admissions female	60.2	41	42	44	33	44	42	51	41	35	34	38	39	32	43	51	47	54	65	49	47	54	65	57	61	59	63	71	61	64	66	59	44	57	67	0	0	0	0	0	0	0	0	0	0	0	0
Private non-profit	8	Caesarean deliveries	2.8	10	9	4	2	7	6	8	9	19	11	7	6	11	13	7	7	1	11	13	7	8	13	7	8	9	0	5	5	3	3	5	12	5	4	0	0	0	0	0	0	0	0	0	0	0	0
Private non-profit	8	Inguinal hernia repairs	8.4	7	8	1	6	6	3	6	11	5	2	10	7	2	9	4	8	6	3	3	4	6	3	3	4	4	4	1	5	3	2	0	1	3	0	0	0	0	0	0	0	0	0	0	0	0	0
Private non-profit	8	All surgeries	11.2	17	17	5	8	13	9	14	20	24	13	17	13	13	22	11	15	7	14	16	11	14	16	10	12	13	4	6	10	6	5	5	13	8	4	0	0	0	0	0	0	0	0	0	0	0	0
Private non-profit	9	Admissions male	16.8	11	14	13	10	14	13	14	16	15	14	12	15	13	20	18	20	19	28	24	33	30	20	19	20	18	15	12	13	10	11	5	4	5	3	3	2	0	0	0	0	0	0	0	0	0	0
Private non-profit	9	Admissions female	14	14	13	15	15	13	15	17	11	17	11	18	17	19	21	23	19	20	29	28	29	31	19	21	22	26	25	13	12	14	15	6	8	4	5	4	3	0	0	0	0	0	0	0	0	0	0
Private non-profit	9	Caesarean deliveries	1.4	1	1	1	1	0	1	1	2	1	0	2	1	0	2	1	1	2	1	2	1	1	2	0	1	1	2	2	2	0	1	1	0	1	0	1	0	0	0	0	0	0	0	0	0	0	0
Private non-profit	9	Inguinal hernia repairs	2.8	3	4	4	4	1	2	3	1	3	4	4	5	6	4	5	5	3	7	5	6	5	1	1	2	1	4	4	4	4	2	1	0	1	0	1	0	0	0	0	0	0	0	0	0	0	0
Private non-profit	9	All surgeries	14	13	13	14	6	5	5	4	11	10	10	10	10	11	10	14	12	11	18	19	18	17	10	9	10	12	13	12	10	12	10	7	5	6	4	3	2	0	0	0	0	0	0	0	0	0	0
Private non-profit	10	Admissions male	15.4	13	11	11	8	8	10	11	6	7	5	15	10	5	11	8	9	8	14	7	12	6	8	6	17	13	10	3	5	8	0	0	0	0	0	0	0	0	0	0	0	0	0	0	0	0	0
Private non-profit	10	Admissions female	25.2	4	23	22	18	15	32	17	7	13	17	17	13	10	13	13	12	17	6	12	9	14	12	14	16	12	7	20	16	14	1	0	0	0	0	0	0	0	0	0	0	0	0	0	0	0	0
Private non-profit	10	Caesarean deliveries	1.4	1	0	2	1	1	2	4	1	2	1	1	1	2	1	0	0	1	1	0	0	0	2	1	0	0	2	0	0	1	0	0	0	0	0	0	0	0	0	0	0	0	0	0	0	0	0
Private non-profit	10	Inguinal hernia repairs	4.2	6	2	3	2	5	6	3	4	2	3	5	2	5	3	4	1	4	4	1	0	5	3	4	3	3	3	7	5	1	0	0	0	0	0	0	0	0	0	0	0	0	0	0	0	0	0
Private non-profit	10	All surgeries	9.8	12	8	14	15	14	17	17	9	8	8	11	10	8	16	11	8	13	11	14	11	11	12	15	8	11	11	12	10	9	1	0	0	0	0	0	0	0	0	0	0	0	0	0	0	0	0
Private non-profit	11	Admissions male	74.2	65	62	39	54	44	53	50	47	37	59	64	50	59	59	42	55	41	51	55	74	71	86	72	90	71	54	52	43	51	39	39	39	40	28	27	26	23	31	36	40	0	0	0	0	0	0
Private non-profit	11	Admissions female	42	44	36	39	48	46	45	41	43	37	33	40	41	41	35	32	43	36	42	42	60	56	69	59	69	58	49	43	28	28	32	32	37	39	18	24	21	20	33	24	23	0	0	0	0	0	0
Private non-profit	11	Caesarean deliveries	12.6	18	11	15	7	5	9	7	4	10	13	14	18	22	15	10	18	8	18	16	14	8	22	15	13	10	5	7	15	8	2	4	0	0	0	0	0	0	0	0	0	0	0	0	0	0	0
Private non-profit	11	Inguinal hernia repairs	0	0	0	0	0	0	0	0	0	0	0	0	0	0	0	0	0	0	0	0	0	0	0	0	0	0	0	0	0	0	0	0	0	0	0	0	0	0	0	0	0	0	0	0	0	0	0
Private non-profit	11	All surgeries	16.8	22	12	23	17	10	13	13	8	14	18	20	28	25	19	14	26	10	22	19	25	11	27	19	16	19	6	11	20	12	3	6	1	2	0	0	0	0	0	0	0	0	0	0	0	0	0
Private non-profit	12	Admissions male	15.4	21	24	44	27	32	16	44	53	55	48	52	30	31	23	39	51	7	19	39	28	27	20	38	12	8	11	8	6	7	3	2	0	0	0	0	12	6	19	13	7	6	7	10	8	11	6
Private non-profit	12	Admissions female	56	46	36	31	23	35	32	54	52	52	47	36	51	46	30	51	47	44	58	37	31	36	38	31	32	28	17	19	17	2	16	8	8	6	14	28	17	10	12	21	10	7	18	11	12	10	8
Private non-profit	12	Caesarean deliveries	5.6	3	2	3	0	2	0	2	3	2	0	50	38	0	3	0	1	0	5	3	0	2	0	8	0	4	0	1	0	0	2	0	2	0	6	0	3	5	1	6	2	2	0	3	3	2	2
Private non-profit	12	Inguinal hernia repairs	4.2	3	2	0	0	3	0	0	0	0	0	2	0	0	0	3	0	0	3	0	0	0	0	0	0	0	0	4	0	2	4	2	1	3	1	2	0	2	9	6	4	2	0	0	1	2	2
Private non-profit	12	All surgeries	9.8	19	18	18	10	30	16	25	26	26	29	23	15	9	25	24	2	26	23	20	35	16	16	30	14	20	13	10	3	8	2	3	4	9	17	5	11	7	10	12	6	4	4	4	5	5	5
Private non-profit	13	Admissions male	0	26	32	41	31	39	26	23	37	43	32	36	38	34	39	52	43	49	48	62	58	54	33	44	28	34	46	53	47	14	22	15	11	12	20	9	11	0	0	0	0	0	0	0	0	0	0
Private non-profit	13	Admissions female	8.4	21	32	24	24	27	22	25	24	23	27	34	27	26	28	31	33	42	39	36	50	52	34	34	43	33	42	26	32	20	30	11	12	8	9	11	8	9	11	14	10	11	20	18	9	11	9
Private non-profit	13	Caesarean deliveries	2.8	3	6	4	4	4	4	3	3	5	0	4	2	4	3	4	6	3	3	2	3	3	1	2	8	3	4	1	1	1	2	4	2	1	1	3	2	2	3	4	3	3	6	4	3	3	2
Private non-profit	13	Inguinal hernia repairs	0	0	0	0	0	1	0	0	0	0	0	3	5	1	1	0	1	1	0	0	2	0	0	0	0	0	0	0	0	0	0	1	0	0	0	0	0	0	0	0	0	0	0	0	0	0	0
Private non-profit	13	All surgeries	2.8	6	18	13	7	8	18	6	5	6	4	29	24	9	15	10	9	11	9	7	11	9	9	5	10	6	11	7	10	5	6	11	2	3	4	6	3	2	3	4	3	3	6	4	3	3	2
Private non-profit	14	Admissions male	0	0	0	0	0	0	0	0	0	0	0	0	0	0	0	0	0	0	0	0	0	0	0	0	0	0	0	0	0	0	0	0	0	0	0	0	0	0	0	0	0	0	0	0	0	0	0
Private non-profit	14	Admissions female	36.4	29	24	22	34	25	35	22	27	25	25	31	19	23	39	23	29	33	27	26	33	41	38	33	26	27	26	27	15	29	30	29	24	16	11	16	26	20	21	23	21	16	14	25	13	13	12
Private non-profit	14	Caesarean deliveries	4.2	6	8	4	10	9	9	5	2	7	7	7	7	4	5	8	5	7	6	6	4	8	8	8	12	9	3	7	3	2	6	2	5	3	2	4	4	5	5	4	2	0	1	2	3	3	0
Private non-profit	14	Inguinal hernia repairs	0	0	0	0	0	0	0	0	0	0	0	0	0	0	0	0	0	0	0	0	0	0	0	0	0	0	0	0	0	0	0	0	0	0	0	0	0	0	0	0	0	0	0	0	0	0	0
Private non-profit	14	All surgeries	5.6	6	9	4	10	10	14	10	7	16	9	15	24	4	11	1	23	10	9	7	6	10	9	9	13	10	3	7	3	2	9	3	5	3	2	4	4	5	5	4	2	0	1	2	3	3	0
Private non-profit	15	Admissions male	39.2	44	35	53	55	57	55	35	69	50	47	47	50	52	53	59	50	51	48	43	39	46	40	40	52	54	42	42	42	40	48	58	43	41	48	45	40	47	50	41	42	19	12	20	25	39	22
Private non-profit	15	Admissions female	15.4	23	22	20	25	23	20	16	20	12	19	18	24	19	19	19	30	14	27	20	23	17	20	16	12	15	24	13	19	18	17	19	18	18	13	18	15	10	13	18	18	21	30	23	35	20	30
Private non-profit	15	Caesarean deliveries	0	0	0	0	0	0	0	0	0	0	0	0	0	0	0	0	0	0	0	0	0	0	0	0	0	0	0	0	0	0	0	0	0	0	0	0	0	0	0	0	0	0	0	0	0	0	0
Private non-profit	15	Inguinal hernia repairs	5.6	2	0	0	2	0	0	1	2	0	1	1	4	0	0	1	0	0	0	0	0	0	0	0	0	0	0	2	0	0	0	0	0	0	0	0	0	0	0	0	0	0	5	3	2	1	4
Private non-profit	15	All surgeries	54.6	67	57	73	80	80	75	51	89	62	66	65	74	71	72	78	80	65	75	63	62	63	60	56	64	69	66	55	61	58	65	77	61	59	61	63	55	57	63	59	60	40	42	43	60	59	52
Private non-profit	16	Admissions male	47.6	36	41	40	24	40	41	29	31	57	44	31	21	39	57	30	49	46	46	46	38	46	46	39	49	48	60	50	40	34	28	26	12	20	25	10	7	22	38	36	17	19	0	0	0	M	M
Private non-profit	16	Admissions female	23.8	29	23	30	31	26	15	39	27	40	44	54	35	36	45	36	34	38	37	23	38	21	42	55	27	21	41	42	15	10	7	9	2	16	12	2	7	13	29	20	14	12	0	0	0	M	M
Private non-profit	16	Caesarean deliveries	0	0	0	0	0	0	0	0	0	0	0	0	0	0	0	0	0	0	0	0	0	0	0	0	0	0	0	0	0	0	0	0	0	0	0	0	0	0	0	0	0	0	0	0	0	M	M
Private non-profit	16	Inguinal hernia repairs	0	9	8	5	9	7	18	8	4	2	6	5	11	7	7	1	8	8	13	8	8	6	6	16	4	9	10	9	2	9	1	0	0	0	0	0	0	0	0	0	0	0	0	0	0	M	M
Private non-profit	16	All surgeries	0	25	22	11	9	11	27	16	12	14	16	26	26	27	24	25	21	19	30	33	25	21	18	32	19	23	26	34	5	17	11	5	4	3	4	5	6	3	7	5	12	1	0	0	0	M	M
Private non-profit	17	Admissions male	8.4	5	5	4	17	4	1	5	6	4	1	1	4	10	3	5	6	11	7	5	9	19	7	5	6	8	9	9	6	5	2	2	4	7	3	10	4	3	2	2	2	4	3	1	1	4	3
Private non-profit	17	Admissions female	5.6	8	8	15	17	15	15	12	9	14	20	15	12	9	14	11	13	13	15	19	18	18	20	19	10	15	21	11	11	11	7	7	9	10	9	7	7	1	3	5	3	2	9	6	4	3	5
Private non-profit	17	Caesarean deliveries	0	1	0	1	1	0	0	0	1	0	1	1	1	0	0	0	0	0	0	1	1	0	1	5	1	0	0	2	0	0	0	0	0	0	0	0	0	0	0	0	0	0	1	0	0	0	0
Private non-profit	17	Inguinal hernia repairs	0	0	0	0	18	0	0	0	0	0	5	0	0	0	0	3	0	0	0	0	2	9	0	3	0	0	0	0	0	0	0	0	0	0	0	0	0	0	0	0	0	0	0	0	0	0	0
Private non-profit	17	All surgeries	0	2	0	1	24	0	0	0	1	0	7	1	1	0	0	4	0	0	0	1	4	11	1	11	1	0	0	2	1	0	0	0	0	0	0	0	0	0	0	0	0	0	2	0	0	0	0
Private for-profit	1	Admissions male	14	12	5	12	10	16	11	14	7	14	10	11	13	6	12	11	12	10	12	13	6	16	24	18	16	18	20	11	9	9	7	0	0	0	0	0	0	0	0	0	0	0	0	0	0	0	0
Private for-profit	1	Admissions female	14	14	5	7	10	11	10	8	10	8	9	11	17	9	10	12	10	7	7	12	9	13	14	17	20	32	21	15	15	1	6	0	0	0	0	0	0	0	0	0	0	0	0	0	0	0	0
Private for-profit	1	Caesarean deliveries	0	0	0	0	0	0	0	0	0	0	0	0	0	0	0	0	1	0	1	0	0	0	0	0	0	0	0	0	0	1	0	0	0	0	0	0	0	0	0	0	0	0	0	0	0	0	0
Private for-profit	1	Inguinal hernia repairs	0	0	0	0	0	0	0	0	0	0	0	0	0	0	0	0	0	0	0	0	0	1	0	1	0	0	0	0	0	1	0	0	0	0	0	0	0	0	0	0	0	0	0	0	0	0	0
Private for-profit	1	All surgeries	1.4	1	1	1	2	1	2	1	2	2	2	2	2	2	4	4	4	4	2	2	2	2	3	4	4	4	4	4	4	4	4	0	0	0	0	0	0	0	0	0	0	0	0	0	0	0	0
Private for-profit	2	Admissions male	0	2	2	2	2	1	2	3	4	8	4	8	3	2	1	3	2	4	5	4	3	4	2	3	4	0	7	4	2	1	0	1	0	0	0	0	0	0	0	0	0	0	0	0	0	0	0
Private for-profit	2	Admissions female	0	7	7	4	3	4	1	2	4	6	2	1	8	5	0	2	1	3	2	2	2	4	1	2	5	7	4	2	1	1	2	0	0	0	0	0	0	0	0	0	0	0	0	0	0	0	0
Private for-profit	2	Caesarean deliveries	0	0	0	0	0	0	1	0	0	0	0	0	0	0	0	0	0	0	0	0	0	0	0	0	0	0	0	0	0	0	0	0	0	0	0	0	0	0	0	0	0	0	0	0	0	0	0
Private for-profit	2	Inguinal hernia repairs	0	0	0	0	0	0	0	0	0	0	0	0	0	0	0	0	0	0	0	0	0	0	0	0	0	0	0	0	0	0	0	0	0	0	0	0	0	0	0	0	0	0	0	0	0	0	0
Private for-profit	2	All surgeries	0	0	0	0	0	0	1	0	0	0	0	0	0	0	0	0	0	0	0	0	0	0	0	0	0	0	0	0	0	0	0	0	0	0	0	0	0	0	0	0	0	0	0	0	0	0	0
Private for-profit	3	Admissions male	2.8	3	8	7	8	9	14	4	9	6	8	8	2	10	15	15	11	7	5	15	15	8	5	11	2	6	12	6	6	12	6	0	3	0	0	6	0	0	0	0	0	0	0	0	0	0	0
Private for-profit	3	Admissions female	1.4	4	5	10	2	6	5	6	12	2	11	7	15	6	8	3	11	5	4	4	5	6	7	5	9	7	6	4	7	6	4	3	3	0	0	8	0	0	0	0	0	0	0	0	0	0	0
Private for-profit	3	Caesarean deliveries	0	0	0	0	0	0	0	0	0	0	0	0	0	0	0	0	0	0	0	0	0	0	0	0	0	0	0	0	0	0	0	0	0	0	0	0	0	0	0	0	0	0	0	0	0	0	0
Private for-profit	3	Inguinal hernia repairs	0	3	3	3	4	4	3	4	0	3	3	2	2	0	5	5	5	3	2	3	2	4	3	1	2	4	2	0	0	0	0	1	0	0	0	0	0	0	0	0	0	0	0	0	0	0	0
Private for-profit	3	All surgeries	0	4	7	7	5	5	5	5	0	6	6	6	6	7	7	7	7	5	5	5	5	6	7	5	5	7	7	0	7	0	0	5	0	0	0	0	0	0	0	0	0	0	0	0	0	0	0
Private for-profit	4	Admissions male	0	0	0	0	0	0	0	0	0	0	0	0	0	0	0	0	0	0	0	0	0	0	0	0	0	0	0	0	0	0	0	0	0	0	0	0	0	0	0	0	0	0	0	0	0	0	0
Private for-profit	4	Admissions female	0	0	0	0	0	0	0	0	0	0	0	0	0	0	0	0	0	0	0	0	0	0	0	7	7	10	8	14	9	9	4	5	4	10	4	6	6	0	0	0	0	0	0	0	0	0	0
Private for-profit	4	Caesarean deliveries	0	0	0	0	0	0	0	0	0	0	0	0	0	0	0	0	0	0	0	0	0	0	0	1	1	4	2	2	7	1	0	3	0	3	0	2	5	0	0	0	0	0	0	0	0	0	0
Private for-profit	4	Inguinal hernia repairs	0	0	0	0	0	0	0	0	0	0	0	0	0	0	0	0	0	0	0	0	0	0	0	0	0	0	0	0	0	0	0	0	0	0	0	0	0	0	0	0	0	0	0	0	0	0	0
Private for-profit	4	All surgeries	0	0	0	0	0	0	0	0	0	0	0	0	0	0	0	0	0	0	0	0	0	0	0	4	3	7	4	5	8	3	2	4	2	4	2	3	6	0	0	0	0	0	0	0	0	0	0
M=Missing
[truncated: 25 more columns]
